# Supplementary material for: Structural Analysis of the Drosophila melanogaster GSTome
Source: Biomolecules. 2024 Jun 26;14(7):759. doi: 10.3390/biom14070759 (PMC11274691; doi:10.3390/biom14070759)
Supplement: Supplementary file 1 [file biomolecules-14-00759-s001.zip]

Archive with 1 entries (1 files):
- biomolecules-3066182-supplementary.pdf
